# Supplementary material for: Euonymus alatus Twig Extract Protects against Scopolamine-Induced Changes in Brain and Brain-Derived Cells via Cholinergic and BDNF Pathways
Source: Nutrients. 2022 Dec 27;15(1):128. doi: 10.3390/nu15010128 (PMC9823662; doi:10.3390/nu15010128)
Supplement: Supplementary file 1 [file nutrients-15-00128-s001.zip]

Archive with 1 entries (1 files):
- nutrients-2044731-supplementary.pdf
